# Supplementary material for: Classification of the Pathological Range of Motion in Low Back Pain Using Wearable Sensors and Machine Learning
Source: Sensors (Basel). 2024 Jan 27;24(3):831. doi: 10.3390/s24030831 (PMC10857033; doi:10.3390/s24030831)
Supplement: Supplementary file 1 [file sensors-24-00831-s001.zip]

Archive with 2 entries (2 files):
- Table S1. LBP_Dataset.xlsx
- Tables S2-S4.pdf
