# Supplementary material for: Classification of the Pathological Range of Motion in Low Back Pain Using Wearable Sensors and Machine Learning
Source: Sensors (Basel). 2024 Jan 27;24(3):831. doi: 10.3390/s24030831 (PMC10857033; doi:10.3390/s24030831)
Supplement: Supplementary file 1 [file sensors-24-00831-s001.zip › Table S1. LBP_Dataset.xlsx]

## Sheet: Prueba deLaTorreV2
	Label	MoCap Data																					Demographics
		Flexion-Extension (Frontal axis)							Rotation (Longitudinal axis)							Laterization (Sagittal axis)
Subject ID	State	Total Length	Velocity	Max. Range	Max. Value	Min. Value	Max. Speed	Min. Speed	Total Length	Velocity	Max. Range	Max. Value	Min. Value	Max. Speed	Min. Speed	Total Length	Velocity	Max. Range	Max. Value	Min. Value	Max. Speed	Min. Speed	Sex	Height (cm)	Age	Weight (Kg)	BMI	Physical activity	Study Level
N01_001	Healthy	112.817	54.4133	87.1294	63.5379	-23.5916	117.774	-92.5304	107.315	70.602	93.2663	42.835	-50.4313	133.501	-119.458	132.163	61.9516	106.932	52.4091	-54.5225	114.175	-106.949	F	170	23	60.95	21.09	0	1
N01_002	Healthy	97.6503	47.2883	85.7729	58.7195	-27.0534	123.127	-93.4611	108.104	61.5978	87.2801	40.4506	-46.8296	111.878	-137.369	137.233	58.6884	102.748	54.1085	-48.6396	97.2355	-94.1688	F	170	23	60.95	21.09	0	1
N01_003	Healthy	103.477	37.9732	94.3089	60.6903	-33.6186	135.503	-98.9915	81.7089	40.8544	80.8376	44.0465	-36.7911	88.9535	-82.1529	100.434	43.6988	87.4312	50.782	-36.6491	77.5865	-83.8684	F	157	25	80.65	32.7194	0	2
N01_004	Healthy	96.2071	34.1362	77.5392	56.7753	-20.7639	93.4629	-111.722	88.2078	33.5604	66.7766	32.3997	-34.3769	66.0272	-68.0505	114.023	38.5646	88.171	51.3249	-36.8461	84.1039	-95.0045	F	157	25	80.65	32.7194	0	2
N01_005	Healthy	156.717	56.407	120.734	83.5566	-37.177	163.331	-137.007	85.0518	62.233	72.6958	39.5711	-33.1247	154.673	-123.681	112.552	53.0487	91.422	46.5104	-44.9115	106.866	-100.895	F	157	21	48.45	19.656	0	2
N01_006	Healthy	98.4285	49.6278	88.7302	59.7955	-28.9347	124.295	-97.4774	102.559	50.6881	73.2619	35.9722	-37.2896	99.5442	-90.6794	115.42	52.9856	84.0241	41.516	-42.508	99.7067	-100.421	F	157	21	48.45	19.656	0	2
N01_007	Healthy	116.982	45.7854	88.2667	53.28	-34.9867	140.139	-102.651	79.077	48.4145	69.9209	30.6411	-39.2798	102.918	-96.8016	112.041	44.2851	89.3656	47.8414	-41.5241	70.8437	-66.6578	F	157	21	48.45	19.656	0	2
N01_008	Healthy	110.233	43.7433	86.0419	73.3215	-16.7026	130.832	-108.639	91.1171	30.3892	70.3629	28.9079	-41.455	70.6232	-65.806	105.104	33.2433	76.6137	37.9541	-38.6596	58.8669	-55.7988	F	159	20	44.4	17.5626	0	2
N01_009	Healthy	108.123	35.9211	84.845	68.1424	-16.7026	147.498	-96.2168	84.2376	35.5433	70.2881	28.1801	-42.1081	91.6509	-103.798	96.5675	33.1468	81.1513	40.1442	-41.0071	57.722	-58.0351	F	159	20	44.4	17.5626	0	2
N01_010	Healthy	105.706	35.6915	81.3929	53.5614	-27.8316	117.809	-79.1879	132.537	56.7612	105.612	49.4574	-56.1549	117.927	-137.688	96.6512	37.7544	92.2092	48.6178	-43.5914	101.886	-62.9716	F	162	20	67.85	25.8535	0	2
N01_011	Healthy	81.2984	41.2682	68.8546	52.4567	-16.3979	108.603	-93.5237	107.164	36.0618	77.1936	34.4626	-42.731	86.8093	-66.602	92.5323	43.8541	81.7734	43.3418	-38.4316	88.847	-87.6272	F	153.5	19	60.55	25.6979	0	2
N01_012	Healthy	68.7704	40.6125	73.2328	64.4319	-15.0466	121.569	-79.9223	91.3784	36.3334	73.5593	36.8193	-36.74	91.4737	-71.2	102.801	43.714	81.3366	41.2128	-40.1239	73.8797	-75.9643	F	153.5	19	60.55	25.6979	0	2
N01_013	Healthy	91.2429	47.7711	74.4744	64.8152	-17.6139	88.9391	-113.282	85.8892	40.8348	67.4182	30.3154	-37.1028	93.1374	-74.5233	115.585	53.2243	92.881	46.9676	-45.9134	109.733	-109.127	F	153.5	20	60.75	25.7828	0	2
N01_014	Healthy	78.4036	39.9678	69.2185	51.6046	-17.6139	139.872	-120.119	89.2988	39.7767	75.3348	36.161	-39.1738	140.659	-96.1911	89.7548	37.0123	77.8545	38.7578	-39.0967	70.2411	-97.1881	F	156.5	25	62.15	25.3754	0	2
N01_015	Healthy	79.195	39.6967	75.5983	58.8226	-16.7757	158.972	-108.094	80.0645	42.5875	69.9009	35.0064	-34.8945	141.452	-112.662	104.663	47.7188	82.7125	40.9579	-41.7546	86.0749	-88.1063	F	156.5	25	62.15	25.3754	0	2
N01_016	Healthy	78.4575	27.3848	64.722	52.4721	-16.7757	72.812	-74.1281	100.919	56.2744	80.1439	41.1508	-38.9932	111.195	-135.107	118.076	53.7114	96.8824	52.9949	-43.8874	104.342	-103.048	F	152	29	52.5	22.7233	0	2
N01_017	Healthy	160.064	41.042	114.491	76.2325	-38.2586	196.34	-100.092	125.935	50.1732	100.996	46.6117	-54.3844	101.324	-116.942	110.335	51.3981	89.8113	44.1229	-45.6884	87.0943	-112.387	F	161.5	22	90.45	34.6788	0	2
N01_018	Healthy	155.644	47.6948	120.311	81.4209	-38.89	112.608	-103.153	106.718	41.3368	101.375	50.5612	-50.8137	106.674	-112.794	99.7972	47.9027	101.127	52.4267	-48.6999	112.684	-107.992	F	161.5	22	90.45	34.6788	0	2
N01_019	Healthy	94.0878	44.2766	71.6381	59.5785	-38.89	114.758	-80.4584	96.3296	58.7973	73.9692	37.7563	-36.2129	107.885	-119.192	92.6268	57.177	76.7876	41.7242	-35.0634	98.3256	-106.772	F	152	27	46.6	20.1697	0	2
N01_020	Healthy	103.42	38.092	94.3089	60.6903	-33.6186	135.503	-98.9915	82.2974	41.2518	80.8376	44.0465	-36.7911	88.9535	-107.014	116.217	43.828	87.4312	50.782	-36.6491	102.362	-104.444	F	157	25	70.2	28.4799	1	2
N01_021	Healthy	96.2071	34.1362	77.5392	56.7753	-20.7639	93.4629	-111.722	88.2078	33.5604	66.7766	32.3997	-34.3769	66.0272	-68.0505	114.023	38.5646	88.171	51.3249	-36.8461	84.1039	-95.0045	F	157	25	70.2	28.4799	1	2
N01_022	Healthy	108.459	60.1436	95.961	54.0236	-41.9374	146.932	-110.793	130.417	55.8132	94.7365	46.4419	-48.2946	123.162	-122.874	115.463	53.7871	89.6123	43.371	-46.2413	99.2054	-106.778	M	170.5	22	78.45	26.9864	0	2
N01_023	Healthy	150.309	48.0477	112.101	84.9589	-27.1426	134.68	-102.727	52.2613	36.589	67.5058	34.2111	-33.2947	84.2623	-102.916	128.175	51.5102	90.2259	46.3666	-43.8593	99.9681	-97.8776	M	178	21	62.55	19.7418	0	2
N01_024	Healthy	137.522	48.5086	104.161	68.7034	-35.4571	167.242	-90.248	84.015	38.9861	77.074	40.4119	-36.6621	74.8767	-96.4368	123.94	33.7251	84.2165	43.2265	-40.99	102.631	-67.7743	M	163	23	61.95	23.3166	0	2
N01_025	Healthy	141.428	33.382	105.014	57.107	-47.9071	117.345	-95.7243	73.3637	28.1447	57.321	22.7636	-34.5574	68.5573	-74.5791	119.736	40.2474	89.0913	42.4086	-46.6827	81.1905	-93.4275	M	173.5	21	71.45	23.7358	0	2
N01_026	Healthy	142.377	44.9376	110.566	75.7233	-34.8428	129.487	-99.6872	95.4138	33.149	72.1405	34.3391	-37.8015	78.2858	-73.5813	109.387	40.1666	83.1965	40.2295	-42.967	94.4433	-81.2885	M	161	20	58.95	22.7422	0	2
N01_027	Healthy	130.261	41.997	103.564	58.3572	-45.2066	161.272	-92.4288	124.381	41.0272	93.6957	46.8452	-46.8505	87.5523	-89.5796	92.4738	31.2412	73.617	38.3793	-35.2377	65.577	-62.122	M	169.5	21	49.95	17.3859	0	2
N01_028	Healthy	101.913	27.1406	76.206	58.7161	-17.4899	197.447	-90.8658	137.409	34.8753	96.472	47.6388	-48.8332	63.3137	-57.2404	123.075	31.3833	97.192	51.2647	-45.9273	61.3481	-63.1994	M	173	20	86.8	29.002	1	2
N01_029	Healthy	130.983	47.0597	97.7372	57.7232	-40.014	125.601	-95.7964	127.654	44.1964	95.5722	50.0869	-45.4853	98.0199	-105.2	110.032	37.2148	75.1406	39.0607	-36.0799	62.4849	-71.8683	M	169.5	30	70.5	24.5386	1	3
N01_030	Healthy	122.469	43.2754	91.2735	53.9056	-37.3679	121.79	-86.674	126.69	34.5361	89.4365	40.9093	-48.5271	81.9903	-90.8274	109.654	37.1918	76.5109	40.6697	-35.8412	98.763	-106.782	M	169.5	30	70.5	24.5386	1	3
N01_031	Healthy	106.61	31.1271	82.5044	62.3548	-20.1496	62.5155	-65.918	101.278	33.7031	79.431	42.7085	-36.7225	61.9481	-77.3251	103.849	36.7608	82.2616	38.4725	-43.7891	61.5993	-62.2449	M	161	24	68.7	26.5036	0	2
N01_032	Healthy	82.6436	28.0465	73.1848	57.4894	-15.6954	60.1068	-47.5976	104.406	36.6124	83.2643	40.2741	-42.9902	74.9738	-80.3857	84.3427	38.542	81.2697	37.9794	-43.2902	51.3396	-58.5163	M	161	24	68.7	26.5036	0	2
N01_033	Healthy	109.993	37.1388	83.229	62.4217	-20.8074	99.3661	-78.9816	93.6422	35.7413	88.0123	41.6434	-46.3688	76.3732	-95.4512	89.1806	28.6601	64.5092	29.8329	-34.6763	51.3457	-47.9502	M	177.5	22	95.75	30.3908	0	2
N01_034	Healthy	116.92	45.3765	88.8973	63.2374	-25.6599	128.437	-94.9244	106.084	33.9648	83.6371	43.1892	-40.4479	93.7842	-80.7261	94.1883	30.2694	69.0204	33.551	-35.4694	66.3736	-50.0345	M	177.5	22	95.75	30.3908	0	2
N01_035	Healthy	98.3247	40.6021	87.1741	68.8149	-18.3592	133.054	-113.191	92.2062	30.3643	74.6615	41.0631	-33.5985	82.836	-78.1405	87.7371	41.6803	71.3092	39.8244	-31.4848	81.1652	-91.1746	M	168	26	58.5	20.727	0	3
N01_036	Healthy	95.6603	47.5134	76.0649	57.1793	-18.8856	142.838	-82.5912	120.356	51.5074	94.6107	42.6703	-51.9405	142.058	-87.7242	84.5688	48.9308	72.1465	41.1321	-31.0144	85.9851	-84.8373	M	162.5	29	69.2	26.2059	0	3
N01_037	Healthy	97.9731	49.2327	79.1115	59.5667	-19.5447	115.979	-78.6149	104.176	46.7157	84.0407	41.9651	-42.0755	124.04	-82.039	92.4859	46.8679	76.7075	42.0548	-34.6527	91.3254	-83.7009	M	162.5	29	69.2	26.2059	0	3
N01_038	Healthy	118.54	34.1286	88.635	71.4911	-17.1439	119.316	-88.7701	81.4782	22.8124	62.7326	32.6953	-30.0374	52.7858	-47.1917	117.412	33.6423	82.0665	42.718	-39.3485	58.7739	-74.4203	M	171	30	73.75	25.2214	0	3
N01_039	Healthy	69.2063	57.1166	57.751	58.4551	0.704165	152.33	-118.007	70.4636	57.5213	57.6116	24.1571	-33.4545	107.943	-109.404	72.9202	61.2775	62.9836	31.5893	-31.3942	110.939	-102.037	F	147	24	43.35	20.0611	1	3
N01_040	Healthy	60.3686	26.4775	53.989	41.3025	-12.6865	87.3401	-70.4991	83.4222	35.7269	81.3682	41.0889	-40.2793	94.0449	-87.9678	72.8377	34.3844	66.7584	35.0389	-31.7194	101.143	-125.168	F	154	24	65.13	27.4625	0	3
N01_041	Healthy	98.1923	40.5474	74.3708	56.4756	-17.8953	143.924	-109.1	62.2769	27.9477	47.4782	25.3634	-22.1148	82.1452	-78.4453	68.9296	33.789	48.2161	26.7881	-21.428	74.7711	-70.318	F	150.5	23	65.6	28.9622	1	3
N01_042	Healthy	109.609	43.7561	86.3815	74.2302	-12.1514	111.545	-119.606	110.755	60.4666	84.4746	41.7282	-42.7464	121.401	-114.481	101.001	49.0693	83.8952	43.6044	-40.2909	89.912	-76.5031	F	153.7	56	71.25	30.1604	1	2
N01_043	Healthy	54.6384	16.8811	74.1135	47.1241	-29.1519	39.9771	45.4313	97.6398	32.4565	79.6364	35.9013	-43.735	74.9121	-76.9974	102.523	21.1898	79.1036	44.835	-34.2685	40.4016	-36.3939	F	157	44	64.8	26.2891	1	3
N01_044	Healthy	121.809	39.4507	92.2348	56.3609	-35.8739	93.3695	-83.6057	81.6105	35.3038	65.374	33.9444	-31.4296	81.0906	-73.4492	91.4397	42.4314	73.7359	38.7991	-34.9367	78.2002	-81.4774	F	156.6	55	76.95	31.378	1	3
N01_045	Healthy	79.5552	43.5919	66.6791	49.1275	-17.5516	135.026	-89.8432	119.141	48.9619	86.3377	41.5552	-44.7825	97.93	-93.9592	81.8725	43.9781	62.3176	33.4983	-28.8193	76.133	-78.5678	F	157	42	63.7	25.8428	1	3
N01_046	Healthy	68.3243	26.1612	55.4995	51.5145	-3.98493	92.1105	-65.2264	109.016	46.0954	83.0421	41.7438	-41.2983	91.3914	-95.7801	118.509	35.0791	83.4263	43.183	-40.2433	62.2674	-66.8214	F	157.5	25	65.95	26.586	1	2
N01_047	Healthy	126.376	51.4071	97.5572	66.2717	-31.2856	137.74	-96.5686	128.712	63.1974	99.0471	49.4957	-49.5514	111.473	-121.518	72.4574	36.1684	60.466	30.8824	-29.5836	61.3975	-72.2954	M	155	22	58.1	24.1831	1	3
N01_048	Healthy	116.732	67.2159	93.0603	75.769	-17.2913	111.529	-121.257	84.0615	65.3328	68.8545	31.8345	-37.02	122.379	-129.121	87.2556	52.3534	65.9223	32.5571	-33.3652	87.2651	-97.9215	M	170	22	79.3	27.4394	0	3
N01_049	Healthy	80.1503	23.277	65.387	62.0561	-3.33097	69.8594	-59.8415	96.1958	33.8717	72.039	36.8543	-35.1847	64.6476	-56.2278	97.3985	28.0418	69.3514	36.2575	-33.094	47.9356	-54.8262	M	168.5	33	62.85	22.1363	1	3
N01_050	Healthy	99.0432	29.0449	74.2499	50.6703	-23.5796	70.3495	-57.3504	101.206	38.4812	75.4295	36.7064	-38.7231	60.1905	-78.5843	94.8037	34.7691	69.4581	36.3963	-33.0618	52.3157	-53.1571	M	162	34	64.95	24.7485	1	2
N01_051	Healthy	117.501	65.704	94.2779	66.4923	-27.7856	188.864	-135.162	75.6528	52.1145	63.334	27.8471	-35.4869	120.849	-106.756	90.8816	63.3321	74.0529	33.535	-40.5179	106.413	-104.084	M	172	45	68.55	23.1713	1	3
N01_052	Healthy	115.555	55.9135	88.5777	73.2512	-15.3264	121.699	-114.543	115.618	62.8356	90.5002	44.0565	-46.4437	129.802	-129.995	109.805	49.536	77.3756	41.0522	-36.3234	105.078	-91.4737	M	176.5	23	68.25	21.9085	0	2
N01_053	Healthy	156.432	46.3961	116.475	94.5786	-21.8959	124.804	-122.314	106.439	45.879	82.1484	40.5403	-41.6081	86.2899	-86.5497	64.1285	29.92	53.2253	28.3316	-24.8937	50.1977	-53.9551	M	175	25	79	25.7959	1	3
N01_054	Healthy	119.694	42.5956	90.8164	54.8174	-35.999	114.554	-81.6111	95.6317	40.1814	73.2905	39.0973	-34.1932	79.1495	-78.9612	93.7492	43.2688	75.2446	38.921	-36.3236	82.1557	-81.6121	F	156.6	55	76.95	31.378	1	3
N01_055	Healthy	84.1411	45.6462	73.8151	53.4288	-20.3863	116.427	-97.092	129.462	52.52	89.8773	43.3163	-46.5609	91.4753	-118.914	81.5869	42.0551	60.9685	32.8982	-28.0703	72.3043	-69.5491	F	157	42	63.7	25.8428	1	3
N01_056	Healthy	69.9553	24.6611	53.8084	50.9553	-2.85308	81.4981	-61.5571	109.345	48.0992	82.7753	37.3904	-45.3849	84.153	-92.8209	130.695	39.7853	91.4727	46.5402	-44.9325	75.8393	-88.2363	F	157.5	25	65.95	26.586	1	2
N01_057	Healthy	126.794	50.7176	94.28	64.1541	-30.1258	124.115	-111.307	134.378	71.2879	103.945	53.5957	-50.3491	143.183	-144.103	81.9414	35.5237	61.1589	31.8333	-29.3256	68.8309	-61.3554	M	155	22	58.1	24.1831	1	3
N01_058	Healthy	117.625	67.6652	99.2724	80.4624	-18.81	117.484	-140.304	94.4228	70.2899	74.7661	37.9363	-36.8299	146.736	-133.341	78.9693	51.8966	61.4601	33.564	-27.8961	86.7287	-89.1042	M	170	22	79.3	27.4394	0	3
N01_059	Healthy	81.5486	23.6144	62.7567	58.5065	-4.2502	66.4553	-53.7037	83.219	33.111	72.3566	38.3531	-34.0035	65.2976	-66.7147	105.639	31.6442	72.9056	37.2831	-35.6225	56.0658	-62.3526	M	168.5	33	62.85	22.1363	1	3
N01_060	Healthy	86.0957	34.0748	79.0173	57.1894	-21.8279	73.2784	-67.918	104.073	42.7989	74.614	36.3113	-38.3027	71.8816	-77.9488	98.0199	38.7686	72.7771	37.8647	-34.9124	56.2171	-60.0297	M	162	34	64.95	24.7485	1	2
N01_061	Healthy	75.2719	60.0845	60.9357	60.8875	-0.0481287	160.559	-124.384	70.195	56.694	57.1627	23.4811	-33.6816	116.979	-114.002	72.6133	62.1219	62.9525	31.3087	-31.6438	110.978	-105.011	F	147	24	43.35	20.0611	1	3
N01_062	Healthy	64.5096	27.2777	58.4043	44.6105	-13.7938	88.3777	-73.3779	94.0479	36.0992	83.7111	43.4175	-40.2937	98.9688	-89.8429	72.4789	33.7462	66.4471	34.861	-31.5861	92.1391	-109.751	F	154	24	65.13	27.4625	0	3
N01_063	Healthy	101.228	41.2384	76.663	59.3798	-17.2832	124.676	-106.988	58.53	28.4285	46.572	25.7697	-20.8023	70.7673	-77.1806	64.4205	32.7721	49.8818	27.5771	-22.3047	70.543	-70.4979	F	150.5	23	65.6	28.9622	1	3
N01_064	Healthy	106.304	43.4862	82.1109	68.9351	-13.1758	97.1394	-111.469	99.4832	58.5972	82.161	40.5191	-41.6419	114.038	-122.889	102.566	51.535	84.2268	43.5211	-40.7057	94.1816	-81.3302	F	153.7	56	71.25	30.1604	1	2
N01_065	Healthy	76.9962	17.421	76.5839	51.3028	-26.3623	43.0577	1.0483	96.8014	31.3405	78.4997	35.5998	-42.8999	72.0771	-73.4239	104.583	21.7035	79.8222	45.2065	-34.6157	39.8298	-36.3017	F	157	44	64.8	26.2891	1	3
N01_066	Healthy	120.751	41.0232	91.5256	55.5892	-35.9364	103.962	-82.6084	88.6211	37.7426	69.3322	36.5208	-32.8114	80.1201	-76.2052	92.5944	42.8501	74.4902	38.8601	-35.6302	80.1779	-81.5448	F	156.6	55	76.95	31.378	1	3
N01_067	Healthy	81.8481	44.619	70.2471	51.2781	-18.969	125.727	-93.4676	124.301	50.7409	88.1075	42.4358	-45.6717	94.7027	-106.436	81.7297	43.0166	61.6431	33.1983	-28.4448	74.2186	-74.0585	F	157	42	63.7	25.8428	1	3
N01_068	Healthy	69.1398	25.4111	54.6539	51.2349	-3.419	86.8043	-63.3918	109.181	47.0973	82.9087	39.5671	-43.3416	87.7722	-94.3005	124.602	37.4322	87.4495	44.8616	-42.5879	69.0534	-77.5288	F	157.5	25	65.95	26.586	1	2
N01_069	Healthy	126.585	51.0624	95.9186	65.2129	-30.7057	130.927	-103.938	131.545	67.2426	101.496	51.5457	-49.9503	127.328	-132.811	77.1994	35.8461	60.8124	31.3579	-29.4546	65.1142	-66.8254	M	155	22	58.1	24.1831	1	3
N01_070	Healthy	117.178	67.4406	96.1663	78.1157	-18.0506	114.507	-130.781	89.2421	67.8113	71.8103	34.8854	-36.9249	134.558	-131.231	83.1125	52.125	63.6912	33.0605	-30.6307	86.9969	-93.5128	M	170	22	79.3	27.4394	0	3
N01_071	Healthy	80.8494	23.4457	64.0719	60.2813	-3.79058	68.1574	-56.7726	89.7074	33.4914	72.1978	37.6037	-34.5941	64.9726	-61.4712	101.519	29.843	71.1285	36.7703	-34.3582	52.0007	-58.5894	M	168.5	33	62.85	22.1363	1	3
N01_072	Healthy	92.5695	31.5599	76.6336	53.9299	-22.7037	71.8139	-62.6342	102.639	40.6401	75.0218	36.5089	-38.5129	66.0361	-78.2665	96.4118	36.7688	71.1176	37.1305	-33.9871	54.2664	-56.5934	M	162	34	64.95	24.7485	1	2
N01_073	Healthy	119.078	64.4924	93.5024	66.0137	-27.4887	182.733	-132.024	79.5246	52.4485	64.3727	30.171	-34.2017	125.63	-115.062	94.9041	62.7425	74.5319	34.5803	-39.9517	103.307	-108.749	M	172	45	68.55	23.1713	1	3
N01_074	Healthy	113.042	55.406	87.8687	71.7025	-16.1663	112.007	-115.894	110.716	59.5101	86.8672	42.4967	-44.3706	142.753	-133.377	111.705	49.4467	79.0384	42.8535	-36.1849	97.8484	-89.0811	M	176.5	23	68.25	21.9085	0	2
N01_075	Healthy	155.53	44.8445	115.363	95.8142	-19.5488	124.454	-111.255	105.02	47.3162	83.2426	41.4158	-41.8267	86.9295	-88.6397	59.4865	30.3658	53.6378	28.5651	-25.0727	49.5157	-52.5353	M	175	25	79	25.7959	1	3
P03_001	Pathological	72.9146	36.8566	61.4054	50.8775	-10.5279	98.1851	-96.6183	81.6865	56.2708	61.7298	25.0639	-36.6659	128.514	-113.484	86.6227	56.3705	66.9403	31.6158	-35.3245	99.4934	-94.8615	F	147	24	43.35	20.0611	1	3
P03_002	Pathological	80.1362	19.2327	71.7487	43.2767	-28.472	59.4763	-62.5927	140.653	30.3677	101.365	46.8034	-54.5619	78.0164	-65.1019	121.425	33.3433	92.2549	44.6541	-47.6008	99.7766	-88.7317	F	154	24	65.13	27.4625	0	3
P03_003	Pathological	70.7807	29.208	55.5005	43.5064	-11.9942	65.2933	-76.1945	59.6468	21.862	43.5973	22.3284	-21.2689	62.1533	-53.6891	63.6917	31.2981	52.2443	30.9933	-21.2511	61.915	-58.9178	F	150.5	23	65.6	28.9622	1	3
P03_004	Pathological	59.0465	22.2397	46.7697	31.8851	-14.8846	56.3601	-64.7092	81.8233	56.2359	68.0412	34.6754	-33.3658	128.763	-100.033	95.2193	40.663	71.4196	35.8527	-35.5669	80.8356	-64.7969	F	153.7	56	71.25	30.1604	1	2
P03_005	Pathological	93.7869	12.0885	79.7849	53.2179	-26.567	42.4612	-40.0821	70.8597	13.8218	58.674	29.9014	-28.7726	35.9948	-36.934	125.159	13.7111	90.7852	48.7279	-42.0573	27.7243	-29.2926	F	157	44	64.8	26.2891	1	3
P03_006	Pathological	69.0251	14.7542	46.8219	29.8567	-16.9652	47.0038	-43.2287	77.4549	31.5071	63.9659	33.3669	-30.599	67.0703	-76.3398	42.9222	21.4969	43.0143	21.5749	-21.4394	48.543	-51.8749	F	156.6	55	76.95	31.378	1	3
P03_007	Pathological	75.591	37.7955	64.9592	50.0668	-14.8923	100.546	-105.897	132.667	57.8071	93.6163	45.4382	-48.1782	113.032	-105.271	80.8148	37.071	64.4052	34.5649	-29.8403	66.2084	-74.2024	F	157	42	63.7	25.8428	1	3
P03_008	Pathological	108.154	42.5523	81.202	63.646	-17.5561	111.189	-79.4008	101.968	38.1188	70.601	34.6703	-35.9307	67.8429	-74.5164	73.9094	31.6528	61.6359	33.7607	-27.8751	48.4203	-53.5319	F	157.5	25	65.95	26.586	1	2
P03_009	Pathological	127.329	40.8105	98.4761	74.5686	-23.9076	130.374	-90.569	115.884	48.4196	91.056	45.1902	-45.8658	93.57	-102.447	62.6966	21.7194	52.5968	25.5957	-27.001	45.3646	-47.5596	M	155	22	58.1	24.1831	1	3
P03_010	Pathological	78.0026	41.1623	66.3004	53.5252	-12.7752	104.652	-78.5957	72.8039	41.8413	58.7614	26.9249	-31.8365	96.0206	-88.3386	46.5078	31.6739	40.7439	22.4804	-18.2635	59.5097	-60.3407	M	170	22	79.3	27.4394	0	3
P03_011	Pathological	104.339	26.9727	80.5238	66.8756	-13.6481	65.7728	-64.92	90.5438	22.6077	64.9443	29.8501	-35.0942	47.8673	-43.8811	82.6895	18.8861	61.1477	32.148	-28.9997	34.3987	-40.5402	M	168.5	33	62.85	22.1363	1	3
P03_012	Pathological	80.9638	31.1999	62.3662	46.9131	-15.4531	72.459	-52.421	107.02	30.0196	79.7102	39.0302	-40.68	60.8237	-56.8239	91.7304	32.5478	69.7729	37.3709	-32.402	52.4029	-63.8718	M	162	34	64.95	24.7485	1	2
P03_013	Pathological	96.2951	63.8421	77.3087	54.1568	-23.1519	127.202	-128.721	59.3037	37.693	47.6745	21.0263	-26.6482	84.9242	-80.1258	67.4554	59.432	54.4057	23.99	-30.4157	98.6165	-103.639	M	172	45	68.55	23.1713	1	3
P03_014	Pathological	108.831	53.7879	82.9966	65.0724	-17.9243	104.433	-102.653	103.69	50.2133	80.3099	43.1333	-37.1766	104.199	-109.135	84.0973	39.3899	64.0148	34.5801	-29.4347	66.1469	-76.1243	M	176.5	23	68.25	21.9085	0	2
P03_015	Pathological	141.882	61.156	110.933	92.6263	-18.3066	133.94	-138.274	86.6792	39.1623	72.0096	35.3761	-36.6335	78.3912	-91.7017	63.3379	32.1784	57.65	30.4387	-27.2113	57.2419	-65.923	M	175	25	79	25.7959	1	3
P03_016	Pathological	73.8785	45.3243	56.9748	49.0918	-7.88302	115.574	-115.398	73.7893	60.1544	63.412	26.9896	-36.4224	128.908	-114.782	85.8559	62.6685	69.6364	31.4908	-38.1456	106.831	-117.092	F	147	24	43.35	20.0611	1	3
P03_017	Pathological	69.2144	21.1989	69.3437	51.4906	-17.853	65.1914	-167.755	121.025	26.6086	101.135	51.8463	-49.2886	80.0781	-61.6629	126.345	35.7411	93.1007	44.6981	-48.4026	101.127	-104.623	F	154	24	65.13	27.4625	0	3
P03_018	Pathological	61.6374	27.9113	54.6305	45.1978	-9.43271	60.5919	-76.3358	60.5179	21.8345	45.5069	25.4035	-20.1034	55.1688	-49.5209	59.5814	26.7381	52.395	30.8286	-21.5664	57.5982	-51.3838	F	150.5	23	65.6	28.9622	1	3
P03_019	Pathological	57.8464	27.2646	55.8216	41.4287	-14.3929	62.6334	-63.2549	102.256	65.8304	76.3105	39.9257	-36.3848	144.191	-141.123	84.6815	46.3585	71.3743	37.9767	-33.3977	78.6741	-81.9999	F	153.7	56	71.25	30.1604	1	2
P03_020	Pathological	94.5587	9.98332	80.976	50.6169	-30.3591	34.4193	-32.8861	64.2126	12.7659	56.898	31.1468	-25.7512	34.4717	-35.2027	108.427	12.3282	76.0656	40.005	-36.0607	26.8146	-26.3782	F	157	44	64.8	26.2891	1	3
P03_021	Pathological	60.3835	22.2271	51.8806	35.4684	-16.4121	50.5982	-64.9544	85.913	31.9974	69.3365	39.6152	-29.7213	65.7015	-67.5131	49.9247	21.9933	42.8838	20.8735	-22.0103	40.6356	-41.9107	F	156.6	55	76.95	31.378	1	3
P03_022	Pathological	73.5418	35.1035	64.3269	49.5593	-14.7675	115.756	-72.495	114.89	56.9233	93.0193	45.6747	-47.3447	106.405	-109.935	83.4495	37.6464	62.2415	33.9531	-28.2883	68.7774	-65.8947	F	157	42	63.7	25.8428	1	3
P03_023	Pathological	100.187	38.6323	77.7441	61.5375	-16.2066	83.6928	-77.8172	102.93	35.9894	71.8273	35.5484	-36.2789	66	-59.2276	75.9014	26.5235	63.8441	33.248	-30.5961	43.1699	-42.882	F	157.5	25	65.95	26.586	1	2
P03_024	Pathological	120.953	37.2928	92.6163	74.4949	-18.1214	132.66	-88.7939	108.926	42.2742	82.8624	44.1362	-38.7262	91.3806	-91.2018	56.8743	20.8586	49.098	24.4166	-24.6814	50.4428	-39.4116	M	155	22	58.1	24.1831	1	3
P03_025	Pathological	78.1774	44.2932	65.6128	56.1806	-9.4322	110.908	-86.2553	63.3107	45.222	60.3285	26.6025	-33.726	108.124	-95.5841	41.4066	27.2412	33.4106	17.7593	-15.6513	49.8617	-57.4237	M	170	22	79.3	27.4394	0	3
P03_026	Pathological	104.873	28.6799	78.831	68.6693	-10.1618	78.1467	-72.416	94.7976	23.7687	65.1861	30.3348	-34.8513	44.129	-44.3094	79.8496	19.3888	59.8608	32.6004	-27.2604	38.539	-37.3353	M	168.5	33	62.85	22.1363	1	3
P03_027	Pathological	76.1072	32.3631	67.515	49.9492	-17.5657	71.8506	-50.4814	98.9325	28.1993	69.4237	35.86	-33.5637	54.2863	-54.6548	90.5805	32.4467	69.3901	35.8467	-33.5434	49.6067	-48.607	M	162	34	64.95	24.7485	1	2
P03_028	Pathological	99.2771	67.9205	81.3048	55.4157	-25.8892	147.8	-155.001	68.2699	50.8844	60.6915	28.6585	-32.033	95.2518	-126.909	62.1684	61.2497	52.4245	24.3089	-28.1156	110.496	-91.2274	M	172	45	68.55	23.1713	1	3
P03_029	Pathological	110.622	58.2219	84.5026	68.2109	-16.2917	112.782	-113.007	86.5095	43.7653	70.0667	36.9327	-33.1341	83.7428	-95.7236	61.2239	34.9851	56.7107	32.4641	-24.2466	71.7017	-62.8353	M	176.5	23	68.25	21.9085	0	2
P03_030	Pathological	156.602	51.317	121.96	97.477	-24.4831	149.16	-126.397	77.3425	40.7781	72.6365	35.7887	-36.8478	74.9444	-80.8269	45.9065	19.4657	36.6762	19.5537	-17.1225	34.9074	-39.8086	M	175	25	79	25.7959	1	3
P03_031	Pathological	84.7833	42.2508	66.4638	60.4961	-5.96777	97.0904	-94.4015	86.3751	48.0306	73.975	37.759	-36.216	118.238	-125.243	87.2665	32.3609	66.6019	31.4156	-35.1863	62.7709	-64.8673	F	167	44	108.5	38.9042	0	2
P03_032	Pathological	62.9135	32.2633	59.0453	48.758	-10.2873	103.8	-66.8297	95.8532	28.67	71.4348	31.7047	-39.7301	72.0249	-73.8386	115.434	56.3551	92.0814	46.6242	-45.4572	108.195	-108.831	F	159	27	50.6	20.015	1	3
P03_033	Pathological	88.1827	39.3966	59.2891	62.3839	3.09486	133.246	-129.693	57.057	38.2505	52.1597	20.2672	-31.8925	95.0327	-82.069	93.1201	45.6471	62.5873	36.8392	-25.7481	81.2971	-99.5983	F	159	65	108.25	42.8187	0	2
P03_034	Pathological	57.248	24.6738	48.1064	38.1957	-9.91069	65.3217	-57.4499	51.7404	24.2344	45.4089	20.2595	-25.1494	57.009	-56.4706	55.3293	22.446	46.1274	26.5542	-19.5732	46.1928	-54.8369	F	154	29	60.4	25.468	1	2
P03_035	Pathological	76.7523	40.3252	65.2655	55.2136	-10.0518	80.0734	-108.529	110.274	58.6044	84.5556	41.6455	-42.91	123.542	-130.493	69.0803	39.5876	56.8646	25.9051	-30.9595	72.7496	-68.5915	F	161	60	85.9	33.1392	0	1
P03_036	Pathological	72.5987	32.2422	63.129	49.0548	-14.0741	65.3148	-73.8217	93.7749	42.787	70.2934	32.7708	-37.5226	88.025	-90.3176	69.8303	30.4051	57.2471	27.7237	-29.5235	64.0063	-63.873	F	143	52	53	25.9181	1	1
P03_037	Pathological	83.5998	27.1135	72.3595	64.088	-8.27149	50.2544	-64.1098	57.3563	16.2636	49.8764	22.3317	-27.5447	37.7776	-40.9098	84.7091	23.8393	64.3657	33.6481	-30.7177	40.1638	-45.1646	F	160	41	53.5	20.8984	1	2
P03_038	Pathological	105.341	36.2621	107.875	65.2828	-42.5918	83.1158	-70.9489	109.081	29.7088	83.6243	39.4292	-44.1951	68.2756	-72.0245	99.4792	31.6141	73.3782	35.1397	-38.2385	58.8525	-65.383	F	157	28	66.4	26.9382	1	3
P03_039	Pathological	82.934	32.6298	66.8517	49.8006	-17.0511	105.606	-98.0607	68.5965	28.2097	59.4116	29.4362	-29.9754	62.4292	-57.0945	93.4645	36.2969	67.1228	35.8913	-31.2315	80.6622	-84.3105	M	164	45	73.85	27.4576	0	2
P03_040	Pathological	87.4358	40.293	75.435	61.8302	-13.6048	152.079	-99.5302	83.3952	21.3014	69.8713	34.9113	-34.9599	51.8979	-53.6543	57.5947	26.9764	56.35	32.0032	-24.3468	60.0387	-65.4182	M	172	56	84.4	28.5289	0	2
P03_041	Pathological	87.8026	27.2679	76.9113	63.9708	-12.9404	99.8017	-60.6961	122.777	53.3814	85.6655	43.2043	-42.4612	117.892	-102.332	106.433	37.4107	81.9204	38.3018	-43.6185	68.3783	-75.4279	M	171	63	83.15	28.4361	0	2
P03_042	Pathological	40.6219	15.7857	36.5542	31.926	-4.62815	30.3876	-37.6809	41.1531	13.4414	32.3087	17.2833	-15.0254	33.5102	-30.5775	29.4597	13.3178	23.1927	11.8528	-11.3399	25.4933	-26.528	M	163	62	77.4	29.1317	0	2
P03_043	Pathological	147.316	74.4019	110.466	81.9061	-28.5595	210.572	-148.343	138.055	68.684	95.8434	51.5224	-44.321	129.895	-128.815	126.367	67.576	93.7511	47.2981	-46.453	127.395	-126.426	M	178	24	61.75	19.4893	1	3
P03_044	Pathological	75.4653	29.9268	67.9038	49.3739	-18.5299	61.304	-60.426	72.9991	28.9296	73.8643	38.3885	-35.4758	58.1071	-79.6301	80.8253	28.3597	67.7616	35.9102	-31.8513	53.5212	-51.3639	M	173	23	73.25	24.4746	1	2
P03_045	Pathological	106.461	47.9914	82.6856	58.0243	-24.6614	99.1106	-93.3778	99.4183	49.2984	75.7821	41.0121	-34.77	108.855	-100	77.7358	36.6678	59.5532	29.6778	-29.8754	66.3898	-62.4496	M	191	51	68.95	18.9002	1	2
P03_046	Pathological	85.6195	37.8847	66.7178	56.4592	-10.2586	135.529	-107.135	82.1714	49.7005	68.0895	29.5219	-38.5676	103.757	-121.377	70.4465	33.3606	51.0958	22.0076	-29.0882	58.578	-73.0862	F	167	44	108.5	38.9042	0	2
P03_047	Pathological	62.2408	26.2826	52.1297	41.304	-10.8257	69.4434	-58.7474	61.7255	28.6263	51.2873	25.782	-25.5053	66.6719	-63.9876	58.512	26.2099	46.608	23.9137	-22.6943	49.4176	-51.3979	F	159	27	50.6	20.015	1	3
P03_048	Pathological	56.7618	43.0013	62.3042	62.9116	0.607367	123.398	-115.825	52.2584	48.6879	68.3764	33.7992	-34.5772	137.754	-127.494	74.9945	50.3319	66.1773	37.7306	-28.4467	85.353	-96.068	F	159	65	108.25	42.8187	0	2
P03_049	Pathological	56.1899	16.9162	52.4697	36.0931	-16.3766	38.3917	-41.6504	66.2008	23.3238	53.4691	26.9592	-26.5099	62.7832	-57.515	49.6441	18.6983	39.0097	21.6471	-17.3626	36.8314	-44.849	F	154	29	60.4	25.468	1	2
P03_050	Pathological	74.2697	41.1467	60.9246	53.5856	-7.33898	87.1039	-92.5207	111.306	62.5901	85.2356	44.881	-40.3547	130.932	-110.327	71.2127	44.6008	60.963	28.1684	-32.7946	75.7028	-78.5138	F	161	60	85.9	33.1392	0	1
P03_051	Pathological	65.1979	34.6797	59.7691	48.2586	-11.5105	68.0269	-77.3742	87.2877	49.5953	75.4255	39.8048	-35.6207	104.13	-105.403	72.9208	33.0457	60.9387	31.4283	-29.5104	63.8599	-68.6669	F	143	52	53	25.9181	1	1
P03_052	Pathological	99.5442	27.9096	78.4312	72.4131	-6.01816	69.1266	-62.0941	55.5575	15.9724	47.6267	23.587	-24.0397	40.6964	-35.4	87.8698	22.7642	66.1446	34.3504	-31.7942	36.5218	-42.0379	F	160	41	53.5	20.8984	1	2
P03_053	Pathological	104.238	27.8092	93.4816	59.0792	-34.4024	71.2355	-53.2607	91.7882	26.7344	80.7674	40.3006	-40.4668	72.1914	-63.9068	99.7047	30.8683	73.9521	34.2718	-39.6802	48.9365	-47.0025	F	157	28	66.4	26.9382	1	3
P03_054	Pathological	71.5784	30.4373	59.7794	49.813	-9.96642	102.533	-79.2557	70.1353	29.2637	56.9073	26.8395	-30.0678	67.2395	-64.2091	82.9391	39.3387	67.347	35.225	-32.122	127.769	-89.0882	M	164	45	73.85	27.4576	0	2
P03_055	Pathological	84.3813	35.5789	70.0603	61.0521	-9.00825	107.041	-88.273	83.4203	20.6231	69.1291	35.714	-33.4151	70.1319	-65.616	75.8495	20.8473	61.3428	32.3179	-29.0249	56.0113	-66.981	M	172	56	84.4	28.5289	0	2
P03_056	Pathological	95.9164	28.6175	76.7969	62.712	-14.0849	95.8453	-61.4555	107.022	56.6756	87.0998	45.1946	-41.9052	131.508	-121.669	114.47	52.7107	86.3964	43.7557	-42.6407	88.3781	-90.7471	M	171	63	83.15	28.4361	0	2
P03_057	Pathological	35.6349	12.689	33.1495	29.2111	-3.93841	29.0103	-28.9778	36.1638	12.7039	31.5863	15.4107	-16.1756	32.6925	-33.2625	19.5963	8.60115	21.8969	11.9098	-9.98712	18.0917	-16.4675	M	163	62	77.4	29.1317	0	2
P03_058	Pathological	145.902	76.8578	108.293	78.1084	-30.1842	204.991	-141.28	133.132	70.8776	93.0103	49.3797	-43.6307	149.178	-150.596	134.53	71.0548	102.047	54.4598	-47.5877	127.111	-134.832	M	178	24	61.75	19.4893	1	3
P03_059	Pathological	76.6133	25.7668	67.6149	43.2577	-24.3572	55.4468	-52.3067	84.7708	27.2575	70.4852	32.8978	-37.5873	60.2919	-74.1229	66.8738	27.5012	55.7621	30.0685	-25.6936	41.4996	-49.4086	M	173	23	73.25	24.4746	1	2
P03_060	Pathological	109.981	51.313	83.2949	58.0526	-25.2423	108.597	-95.2092	90.9948	40.3525	70.1548	36.9746	-33.1802	81.2569	-63.5365	71.1722	35.5269	56.9416	29.0471	-27.8945	57.8186	-61.6786	M	191	51	68.95	18.9002	1	2
P03_061	Pathological	73.3966	41.0904	59.1901	49.9847	-9.20548	106.88	-106.008	77.7379	58.2126	62.5709	26.0268	-36.5441	128.711	-114.133	86.2393	59.5195	68.2884	31.5533	-36.7351	103.162	-105.977	F	147	24	43.35	20.0611	1	3
P03_062	Pathological	74.6753	20.2158	70.5462	47.3837	-23.1625	62.3338	-115.174	130.839	28.4882	101.25	49.3249	-51.9252	79.0473	-63.3824	123.885	34.5422	92.6778	44.6761	-48.0017	100.452	-96.6774	F	154	24	65.13	27.4625	0	3
P03_063	Pathological	66.209	28.5596	55.0655	44.3521	-10.7134	62.9426	-76.2651	60.0824	21.8482	44.5521	23.866	-20.6861	58.6611	-51.605	61.6366	29.0181	52.3197	30.9109	-21.4088	59.7566	-55.1508	F	150.5	23	65.6	28.9622	1	3
P03_064	Pathological	58.4465	24.7522	51.2956	36.6569	-14.6387	59.4968	-63.982	92.0399	61.0332	72.1758	37.3006	-34.8753	136.477	-120.578	89.9504	43.5108	71.397	36.9147	-34.4823	79.7548	-73.3984	F	153.7	56	71.25	30.1604	1	2
P03_065	Pathological	94.1728	11.0359	80.3805	51.9174	-28.463	38.4403	-36.4841	67.5361	13.2939	57.786	30.5241	-27.2619	35.2332	-36.0684	116.793	13.0196	83.4254	44.3664	-39.059	27.2695	-27.8354	F	157	44	64.8	26.2891	1	3
P03_066	Pathological	64.7043	18.4906	49.3512	32.6626	-16.6887	48.801	-54.0915	81.6839	31.7522	66.6512	36.491	-30.1602	66.3859	-71.9264	46.4235	21.7451	42.9491	21.2242	-21.7249	44.5893	-46.8928	F	156.6	55	76.95	31.378	1	3
P03_067	Pathological	74.5664	36.4495	64.643	49.8131	-14.8299	108.151	-89.1958	123.779	57.3652	93.3178	45.5564	-47.7614	109.719	-107.603	82.1321	37.3587	63.3233	34.259	-29.0643	67.4929	-70.0485	F	157	42	63.7	25.8428	1	3
P03_068	Pathological	104.17	40.5923	79.4731	62.5917	-16.8813	97.4407	-78.609	102.449	37.0541	71.2141	35.1093	-36.1048	66.9214	-66.872	74.9054	29.0882	62.74	33.5044	-29.2356	45.7951	-48.2069	F	157.5	25	65.95	26.586	1	2
P03_069	Pathological	124.141	39.0517	95.5462	74.5317	-21.0145	131.517	-89.6814	112.405	45.3469	86.9592	44.6632	-42.296	92.4753	-96.8246	59.7854	21.289	50.8474	25.0062	-25.8412	47.9037	-43.4856	M	155	22	58.1	24.1831	1	3
P03_070	Pathological	78.09	42.7277	65.9566	54.8529	-11.1037	107.78	-82.4255	68.0573	43.5317	59.545	26.7637	-32.7813	102.072	-91.9613	43.9572	29.4575	37.0772	20.1198	-16.9574	54.6857	-58.8822	M	170	22	79.3	27.4394	0	3
P03_071	Pathological	104.606	27.8263	79.6774	67.7724	-11.905	71.9598	-68.668	92.6707	23.1882	65.0652	30.0925	-34.9727	45.9981	-44.0953	81.2696	19.1374	60.5042	32.3742	-28.1301	36.4689	-38.9378	M	168.5	33	62.85	22.1363	1	3
P03_072	Pathological	78.5355	31.7815	64.9406	48.4312	-16.5094	72.1548	-51.4512	102.976	29.1095	74.5669	37.4451	-37.1219	57.555	-55.7394	91.1555	32.4972	69.5815	36.6088	-32.9727	51.0048	-56.2394	M	162	34	64.95	24.7485	1	2
P03_073	Pathological	97.7861	65.8813	79.3067	54.7862	-24.5205	137.501	-141.861	63.7868	44.2887	54.183	24.8424	-29.3406	90.088	-103.518	64.8119	60.3409	53.4151	24.1494	-29.2656	104.556	-97.4333	M	172	45	68.55	23.1713	1	3
P03_074	Pathological	109.726	56.0049	83.7496	66.6416	-17.108	108.608	-107.83	95.0999	46.9893	75.1883	40.033	-35.1553	93.9709	-102.429	72.6606	37.1875	60.3628	33.5221	-26.8407	68.9243	-69.4798	M	176.5	23	68.25	21.9085	0	2
P03_075	Pathological	149.242	56.2365	116.446	95.0516	-21.3949	141.55	-132.335	82.0109	39.9702	72.3231	35.5824	-36.7407	76.6678	-86.2643	54.6222	25.822	47.1631	24.9962	-22.1669	46.0747	-52.8658	M	175	25	79	25.7959	1	3
